# Supplementary material for: Stress affects instrumental learning based on positive or negative reinforcement in interaction with personality in domestic horses
Source: PLoS One. 2017 May 5;12(5):e0170783. doi: 10.1371/journal.pone.0170783 (PMC5419560; doi:10.1371/journal.pone.0170783)
Supplement: S1 File — (XLSX) [file pone.0170783.s001.xlsx]

## Sheet: Learning
Experimental group	(A) Number of steps reached	(B) Number of trials to reach stage 1
NR	1	10
NR	4	19
NR	1	22
NR	4	45
NR	1	45
NR	2	46
NR	4	48
NR	1	49
NR	3	56
NR	4	56
NR	4	62
NR	4	65
NR	4	68
NR	4	79
NR	1	111
NR+ES	4	17
NR+ES	4	27
NR+ES	1	27
NR+ES	1	35
NR+ES	4	42
NR+ES	4	79
NR+ES	2	88
NR+ES	1	89
NR+ES	3	91
NR+ES	1	101
NR+ES	0	120
NR+ES	0	120
NR+ES	0	120
NR+ES	0	120
NR+ES	0	120
PR	4	12
PR	3	17
PR	2	20
PR	4	24
PR	4	29
PR	4	32
PR	4	45
PR	3	52
PR	3	53
PR	4	75
PR	2	78
PR	4	85
PR	1	91
PR	0	120
PR	0	120
PR+ES	1	23
PR+ES	4	35
PR+ES	4	37
PR+ES	2	51
PR+ES	3	59
PR+ES	4	66
PR+ES	2	81
PR+ES	1	109
PR+ES	0	120
PR+ES	0	120
PR+ES	0	120
PR+ES	0	120
PR+ES	0	120
PR+ES	0	120
PR+ES	0	120

## Sheet: Personality
Experimental group	Passive human test (S+N)	Novel object (G)	Novel object (F+M)	Social Isolation (N)	Novel area (Lat)	Novel area (G)	Tactile Sensitivity	Surprise (startle)	Blowing	Activity
R-/NS	11	1	1	1	28	1	8	0.5	1	28
R-/NS	9	17	0	0	129	6	4	1.375	6	35
R-/NS	14	3	7	1	22	1	8	0.75	10	31
R-/NS	1	13	0	0	180	8	2	1.5	39	73
R-/NS	12	4	6	0	46	1	2	0.875	8	66
R-/NS	6	2	7	3	27	2	4	1.375	14	97
R-/NS	12	2	1	1	29	1	4	0.5	4	52
R-/NS	27	6	14	1	15	0	2	1.25	15	69
R-/NS	15	3	0	2	64	2	3	1.25	21	30
R-/NS	13	9	6	1	30	2	8	1.25	16	78
R-/NS	12	1	12	3	11	1	7	0.935	0	68
R-/NS	14	6	5	5	9	0	4	1.5	1	65
R-/NS	9	2	25	1	101	0	7	0.875	13	23
R-/NS	9	8	4	0	14	0	8	1.25	11	76
R-/NS	16	2	14	0	6	0	8	1.125	0	83
R-/S	10	1	0	1	180	14	8	1.5	21	25
R-/S	11	6	0	3	180	4	6	0.75	19	25
R-/S	7	17	0	6	180	6	4	1.5	32	40
R-/S	0	11	0	2	16	0	0	1.5	7	65
R-/S	4	3	4	2	10	0	6	1.125	15	106
R-/S	14	15	0	0	10	0	4	1.25	27	75
R-/S	37	3	7	4	7	0	2	1.125	1	167
R-/S	3	6	0	1	180	5	0	1.5	9	22
R-/S	21	1	9	3	10	0	8	0.3875	0	106
R-/S	1	19	0	0	9	0	0	1.375	5	12
R-/S	18	10	0	1	10	0	7	0.875	11	41
R-/S	9	1	6	0	21	0	6	1.375	6	31
R-/S	23	5	16	1	9	0	7	1	10	82
R-/S	19	3	0	0	89	2	4	1.25	13	8
R-/S	7	3	11	6	17	0	6	0.625	6	74
R+/NS	4	7	2	3	9	2	6	0.935	3	151
R+/NS	11	3	0	2	180	5	2	1.67	29	78
R+/NS	0	22	0	0	51	1	4	1.5	18	35
R+/NS	0	6	6	2	17	0	2	1.25	2	127
R+/NS	16	3	3	3	15	0	0	1.125	17	51
R+/NS	11	5	1	1	65	6	3	1.25	7	42
R+/NS	14	6	4	6	7	0	0	0.625	11	93
R+/NS	5	8	5	3	73	0	4	1.375	8	60
R+/NS	16	0	8	0	10	0	5	0.625	6	61
R+/NS	16	6	3	2	10	1	6	1	21	108
R+/NS	15	16	0	0	8	0	7	1	21	49
R+/NS	5	15	0	2	18	1	6	1	9	36
R+/NS	19	1	20	3	13	0	6	1	5	34
R+/NS	15	0	9	1	60	1	5	1.125	23	36
R+/NS	17	8	3	1	31	0	8	1.375	4	46
R+/S	12	2	4	4	9	0	8	0.75	0	58
R+/S	2	20	0	0	180	9	5	1.75	13	27
R+/S	0	7	0	0	180	3	6	1.5	7	22
R+/S	10	3	5	4	19	1	2	1	8	62
R+/S	12	2	6	3	8	0	5	1.375	11	64
R+/S	0	6	0	1	180	5	4	1.5	16	21
R+/S	22	4	8	2	18	0	8	1.25	10	122
R+/S	25	5	5	1	23	1	6	0.75	5	35
R+/S	0	9	0	0	82	8	5	1.25	31	50
R+/S	24	4	15	0	21	0	5	0.75	16	23
R+/S	14	7	5	2	11	0	4	1.375	22	59
R+/S	14	0	8	1	12	0	6	0.375	3	69
R+/S	15	3	25	0	8	0	4	1.125	8	51
R+/S	0	2	0	0	180	6	8		14	37
R+/S	18	2	22	4	27	0	4	0.875	6	56

## Sheet: Corstisol
Exp group	Delta S1	Delta S3
R-/NS	0.27	0.14
R-/NS	0.6	-0.45
R-/NS	0.1	0.12
R-/NS	-0.15	0.03
R-/NS	0.18	0.12
R-/NS	0.21	0.1
R-/NS	0.06	-0.07
R-/NS	-0.09	-0.12
R-/NS	0.16	-0.14
R-/NS	0.01	0.15
R-/NS	0.29	0.1
R-/NS	-0.08	0.14
R-/NS	0.32	0.33
R-/NS	-0.04	0.21
R-/S	0.61	0.15
R-/S	0.61	0.05
R-/S	1.41	-0.41
R-/S	0.81	0.81
R-/S	0.04	-0.46
R-/S	-0.04	0.27
R-/S	0.21	0.59
R-/S	0.49	-0.28
R-/S	0.23	0.15
R-/S	0.32	-0.05
R-/S	-0.06	0.03
R-/S	0.14	0.42
R-/S	-0.19	-0.09
R-/S	0.89	0.23
R+/NS	-0.26	-0.06
R+/NS	1	-0.4
R+/NS	-0.38	0.13
R+/NS	-0.4	-0.08
R+/NS	0.68	0.23
R+/NS	0.55	0.47
R+/NS	0.29	-0.53
R+/NS	0.36	0.61
R+/NS	-0.69	-0.08
R+/NS	0.06	-0.02
R+/NS	0.04	-0.44
R+/NS	0.02	0.16
R+/S	0.39	0.99
R+/S	0.53	0.87
R+/S	-0.33	0.03
R+/S	0.17	1.41
R+/S	0.07	0.91
R+/S	0.52	0.26
R+/S	2.22	-1.97
R+/S	0.4	0.68
R+/S	0.39	0.37
R+/S	1.38	1.54
R+/S	0.4	0.18
R+/S	0.55	0.06
	Delta S1, KW: P = 0.06
Somme des rangs	Echantillon	Effectif
248	Delta S1 | R-/NS	14
313	Delta S1 | R+/NS	12
405	Delta S1 | R-/S	14
412	Delta S1 | R+/S	12
	Delta S3, KW: P = 0.03
Somme des rangs	Echantillon	Effectif
233	Delta S1 | R+/NS	12
333.5	Delta S1 | R-/NS	14
370.5	Delta S1 | R-/S	14
441	Delta S1 | R+/S	12
Obs. avec données manquantes	Ecart-type
0	0.148426
0	0.227263
0	0.259995
0	0.210912
0	0.143915
0	0.169329
0	0.199312
0	0.295518
Somme des rangs
248
313
405
412
% augm S1 | R-/S
-6.57143
0
-8.2619
5.40476
% augm S1 | R-/S
0.251276
1
0.165809
0.364641
% augm S1 | R-/S
Non
Non
Non
Non
Somme des rangs
233
333.5
370.5
441
% augm S1 | R-/S
-2.64286
0
-7.04762
10.2857
% augm S1 | R-/S
0.644508
1
0.237148
0.0844748
% augm S1 | R-/S
Non
Non
Non
Non
